# Supplementary material for: Isolation of strains and their genome sequencing to analyze the mating system of Ophiocordyceps robertsii
Source: PLoS One. 2023 May 2;18(5):e0284978. doi: 10.1371/journal.pone.0284978 (PMC10153710; doi:10.1371/journal.pone.0284978)
Supplement: S1 Table — Grey shading indicates no sequence data are available. (XLSX) [file pone.0284978.s004.xlsx]

## Sheet: Supplementary Table 1
Supplementary Table 1. GenBank accessions of the DNA sequences used to create phylogenetic trees. Grey shading indicates no sequence data are available.
Species	Strain/voucher	ITS	SSU 18S	LSU 28S	TEF1α	RBP1	RBP2
Ophiocordyceps robertsii	UoM1	OM996199	ON006406	ON006405	ON006407	ON006408	ON006409
Ophiocordyceps robertsii	UoM191A	OP326271
Ophiocordyceps robertsii	K(M)27083	AJ309335.1		EF468826.1	EF468766.1
Ophiocordyceps robertsii	OR1	MW836788.1
Ophiocordyceps ‘robertsii’	YHORZT007	KC561978.1	KC561978.1	KC561978.1	KC561979.1	KC561980.1
Ophiocordyceps arborescens	NBRC:105890	AB968399.1	AB968387.1	AB968415.1	AB968573.1		AB968535.1
Ophiocordyceps xuefengensis	GZUH2012HN14	KC631802.1	KC631789.1		KC631793.1	KC631798.1
Ophiocordyceps sinensis	EFCC 7287	JN049854.1	EF468971.1	EF468827.1	EF468767.1	EF468874.1	EF468924.1
Ophiocordyceps sinensis	CMO18	n/a	n/a	n/a	n/a	n/a	n/a
Ophiocordyceps macroacicularis	NBRC:100685	AB968400.1	AB968388.1	AB968416.1	AB968574.1		AB968536.1
Ophiocordyceps macroacicularis	BCC22918					MF614669.1
Ophiocordyceps stylophora	NBRC:100947	JN943352.1	JN941694.1	JN941447.1	AB968579.1	JN992428.1	AB968541.1
Ophiocordyceps lanpingensis	YHOL0707	HQ654775.1
Ophiocordyceps lanpingensis	YHOS0705		KC417458.1	KC417460.1	KC417462.1	KC417464.1	KC456333.1
Ophiocordyceps karstii	MFLU:15-3884		KU854952.1		KU854945.1	KU854943.1
Ophiocordyceps multiperitheciata	BCC22861			MF614656.1	MF614640.1	MF614670.1	MF614683.1
Ophiocordyceps appendiculata	NBRC 106959	JN943325.1	JN941729.1	JN941412.1	AB968578.1	JN992463.1	AB968540.1
Ophiocordyceps liangshanensis	YFCC 8577		MT774218.1	MT774225.1	MT774246.1	MT774232.1	MT774239.1
Ophiocordyceps agriotidis	ARSEF 5692	JN049819.1	DQ522540.1	DQ518754.1	DQ522322.1	DQ522368.1	DQ522418.1
Hirsutella illustris	ARSEF 5539	KM652160.1	KM652069.1	KM652112.1	KM651996.1	KM652037.1
Hirsutella kirchneri	ARSEF 5551	KM652161.1	KM652070.1	KM652113.1	KM651997.1
Hirsutella strigosa	ARSEF 2197	KM652175.1	KM652129.1	KM652085.1	KM652012.1
Cordyceps hauturu	PDD:108384	MW191773
