# Supplementary material for: Isolation of strains and their genome sequencing to analyze the mating system of Ophiocordyceps robertsii
Source: PLoS One. 2023 May 2;18(5):e0284978. doi: 10.1371/journal.pone.0284978 (PMC10153710; doi:10.1371/journal.pone.0284978)
Supplement: S2 Table — (XLSX) [file pone.0284978.s005.xlsx]

## Sheet: Supplementary Table 2
Supplementary Table 2. Genome statistics for de novo assemblies of Ophiocordyceps robertsii strains UoM1 and UoM4 produced in this study estimated using Quast v.2.0.5 (Gurevich et al. 2013) and genome completeness for each of the assemblies estimated using BUSCO v.1.2 (Simão et al. 2015)
	UoM1					UoM4
Statistics without reference	robertsii_UoM1_71kmer_fasta	UoM1_soap69_fasta	UoM1_soap71_fasta	UoM1_soap73_fasta	UoM1_Unicycler_assembly	UoM4_soap81_fasta	UoM4_soap83_fasta	UoM4_soap85_fasta	UoM4_Unicycler_assembly
# contigs	12910	11380	11133	10528	10216	3764	3713	3618	5720
# contigs (>= 0 bp)	12910	54091	53474	50719	10216	41645	42343	43827	5720
# contigs (>= 1000 bp)	12910	9804	9662	9205	10192	3245	3181	3110	5365
Largest contig	137065	212843	207746	204318	145118	481252	433789	457992	196379
Total length	97801705	129110330	127232426	126284782	95848736	120291071	118979661	117796445	102700526
Total length (>= 0 bp)	97801705	134734798	132950488	131692698	95848736	125210233	123953528	122916985	102700526
Total length (>= 1000 bp)	97801705	128017193	126204791	125360574	95831259	119930537	118608313	117441413	102425899
N50	14467	28961	28119	28511	18587	81902	83222	82290	38446
N75	6478	12702	12683	12901	8638	42355	43535	45280	19719
L50	1826	1280	1296	1283	1508	428	426	427	805
L75	4345	2957	2986	2931	3382	935	917	905	1724
GC (%)	37.46	37.76	37.67	37.56	37.81	37.69	37.66	37.64	37.56
Mismatches
# N's	1037088	33785771	31217667	29458915	0	19248947	17359038	15689254	0
# N's per 100 kbp	1060.4	26168	24536	23327	0	16002	14590	13319	0
BUSCO completeness	0.839	0.946	0.937	0.924	0.97	0.979	0.98	0.978	0.972
based on sordariomycetes_odb10 database
