# Supplementary material for: Isolation of strains and their genome sequencing to analyze the mating system of Ophiocordyceps robertsii
Source: PLoS One. 2023 May 2;18(5):e0284978. doi: 10.1371/journal.pone.0284978 (PMC10153710; doi:10.1371/journal.pone.0284978)
Supplement: S3 Table — (XLSX) [file pone.0284978.s006.xlsx]

## Sheet: Supplementary Table 3
Supplementary Table 3. Genome completeness for de novo assemblies of Ophiocordyceps robertsii strains UoM1 and UoM4
produced in this study estimated using BUSCO v.1.2 (Simão et al. 2015) based on sordariomycetes_odb10 database
	UoM1	UoM4
Genome completeness	0.97	0.972
Complete BUSCOs (C)	3702	3709
Complete and single-copy BUSCOs (S)	3693	3699
Complete and duplicated BUSCOs (D)	9	10
Fragmented BUSCOs (F)	47	25
Missing BUSCOs (M)	68	83
Total BUSCO groups searched	3817	3817
